# Supplementary material for: 2-Methyl-4-nitro­phenol
Source: Acta Crystallogr Sect E Struct Rep Online. 2009 May 23;65(Pt 6):o1378. doi: 10.1107/S1600536809018716 (PMC2969836; doi:10.1107/S1600536809018716)
Supplement: Supplementary file 2 [file e-65-o1378-Isup2.hkl]

# 
# h,k,l, Fc-squared, Fo-squared, sigma(Fo-squared) and status flag 
# 
data_I
_shelx_title ' X in P2(1)/n' 
_shelx_refln_list_code          4 
_shelx_F_calc_maximum      198.48 
_exptl_crystal_F_000       320.00 
_reflns_d_resolution_high  0.8329 
 
loop_ 
 _symmetry_equiv_pos_as_xyz 
 'x, y, z' 
 '-x+1/2, y+1/2, -z+1/2' 
 '-x, -y, -z' 
 'x-1/2, -y-1/2, z-1/2' 
 
_cell_length_a     5.6210 
_cell_length_b     8.7420 
_cell_length_c    14.3000 
_cell_angle_alpha  90.000 
_cell_angle_beta  100.710 
_cell_angle_gamma  90.000 
 
_shelx_F_squared_multiplier     1.000 
 
loop_ 
 _refln_index_h 
 _refln_index_k 
 _refln_index_l 
 _refln_F_squared_calc 
 _refln_F_squared_meas 
 _refln_F_squared_sigma 
 _refln_observed_status 
   2   0   0       45.14       41.87      1.63 o 
   4   0   0        8.34        8.78      1.63 o 
   6   0   0        1.71        2.65      1.84 o 
   1   1   0      153.97      157.26      2.25 o 
   2   1   0      504.06      451.89      5.13 o 
   3   1   0      433.42      449.41      6.55 o 
   4   1   0      104.77      109.08      4.09 o 
   5   1   0       15.33       12.04      2.25 o 
   6   1   0        5.47        7.14      2.25 o 
   0   2   0      705.67      716.31      4.96 o 
   1   2   0     1588.10     1477.21     33.84 o 
   2   2   0      137.15      135.32      3.07 o 
   3   2   0       66.59       60.45      2.66 o 
   4   2   0       12.15        8.57      1.84 o 
   5   2   0       98.95      106.81      4.90 o 
   6   2   0       20.27       18.17      3.47 o 
   1   3   0      175.82      206.38      3.68 o 
   2   3   0      312.77      342.45      5.32 o 
   3   3   0        6.43        6.33      1.63 o 
   4   3   0       35.87       33.69      2.86 o 
   5   3   0        0.11        1.22      1.84 o 
   6   3   0       21.45       27.36      3.67 o 
   0   4   0      411.80      473.40      5.94 o 
   1   4   0     1006.87     1148.84      9.47 o 
   2   4   0      715.63      768.20      8.62 o 
   3   4   0       46.95       49.21      2.86 o 
   4   4   0        5.08        5.31      1.84 o 
   5   4   0        2.29        2.25      2.04 o 
   6   4   0        0.44       -0.82      2.65 o 
   1   5   0       12.75       12.66      1.43 o 
   2   5   0       47.86       47.37      2.86 o 
   3   5   0        2.46       -0.41      1.43 o 
   4   5   0      230.90      251.78      7.15 o 
   5   5   0      102.19      107.01      5.72 o 
   0   6   0       27.87       23.48      2.04 o 
   1   6   0       80.58       82.10      3.47 o 
   2   6   0       11.67       11.84      1.84 o 
   3   6   0       14.59       17.15      2.25 o 
   4   6   0       52.98       53.09      4.08 o 
   5   6   0        7.85       12.66      2.04 o 
   1   7   0      241.84      261.64      6.75 o 
   2   7   0        0.15       -1.02      1.84 o 
   3   7   0        4.56        6.94      2.04 o 
   4   7   0        5.58       10.00      2.45 o 
   0   8   0        0.09       -0.41      1.43 o 
   1   8   0        0.65        1.84      1.63 o 
   2   8   0       50.18       44.92      3.47 o 
   3   8   0        5.30        2.25      2.45 o 
   4   8   0        0.24       -2.45      2.45 o 
   1   9   0        7.74        9.59      2.65 o 
   2   9   0       11.34        9.39      2.65 o 
   3   9   0        0.40       -2.65      2.65 o 
   0  10   0        3.07        1.43      2.45 o 
   1  10   0        9.75        6.53      2.86 o 
   2  10   0        7.96        9.80      2.86 o 
  -5   0   1       10.45       13.88      2.04 o 
  -3   0   1       15.93       16.33      1.63 o 
  -1   0   1     9005.30     7910.96     66.39 o 
   1   0   1       56.89       49.66      1.43 o 
   3   0   1      420.78      459.38      6.76 o 
   5   0   1       23.59       27.36      2.86 o 
  -6   1   1       10.98       13.88      2.45 o 
  -5   1   1        1.38        1.63      1.84 o 
  -4   1   1       38.15       49.00      2.86 o 
  -3   1   1      288.37      315.09      5.32 o 
  -2   1   1       38.73       30.02      1.63 o 
  -1   1   1      685.80      671.94      4.76 o 
   0   1   1      561.75      543.10      5.30 o 
   1   1   1      216.77      208.63      2.66 o 
   2   1   1      396.12      364.93      4.72 o 
   3   1   1      233.60      257.06      5.11 o 
   4   1   1        6.08        4.70      1.63 o 
   5   1   1       11.83       12.25      2.25 o 
   6   1   1        7.49        8.37      2.45 o 
  -6   2   1       30.71       34.09      3.47 o 
  -5   2   1      200.42      210.06      6.74 o 
  -4   2   1        0.52        1.02      1.43 o 
  -3   2   1      138.22      135.89      3.88 o 
  -2   2   1      208.10      233.82      4.09 o 
  -1   2   1      384.32      402.59      4.31 o 
   0   2   1      683.60      718.75     39.37 o 
   1   2   1      192.22      197.52      3.07 o 
   2   2   1        1.95        1.43      0.82 o 
   3   2   1       60.18       66.98      2.86 o 
   4   2   1        4.16        5.51      1.63 o 
   5   2   1        1.87        8.57      1.84 o 
   6   2   1       27.46       32.87      3.47 o 
  -6   3   1        3.46        1.22      2.65 o 
  -5   3   1       17.72       24.91      2.65 o 
  -4   3   1       18.95       14.70      2.04 o 
  -3   3   1      282.20      285.12      5.73 o 
  -2   3   1     1071.13     1236.81      9.89 o 
  -1   3   1        3.64        2.65      0.82 o 
   0   3   1      404.72      377.00      6.67 o 
   1   3   1     1077.52     1068.53      8.26 o 
   2   3   1        3.01        1.43      1.02 o 
   3   3   1      172.10      189.25      4.70 o 
   4   3   1       12.98       12.86      1.84 o 
   5   3   1       21.53       25.72      2.86 o 
   6   3   1        7.56        4.08      2.86 o 
  -6   4   1        0.76        0.20      2.25 o 
  -5   4   1        2.57        2.65      2.25 o 
  -4   4   1       25.95       22.25      2.65 o 
  -3   4   1       22.02       25.11      2.25 o 
  -2   4   1       88.89       85.79      3.27 o 
  -1   4   1      522.69      646.62      7.38 o 
   0   4   1        5.18        4.29      0.78 o 
   1   4   1      868.13      936.66      8.84 o 
   2   4   1        0.01        0.61      1.02 o 
   3   4   1       87.76       89.25      3.88 o 
   4   4   1        2.16        3.67      1.84 o 
   5   4   1        0.42        2.25      2.04 o 
   6   4   1       12.69       14.29      3.27 o 
  -5   5   1       94.33       92.51      5.11 o 
  -4   5   1      107.42      115.40      5.11 o 
  -3   5   1       22.81        0.20      1.43 o 
  -2   5   1      162.55      154.28      4.50 o 
  -1   5   1        2.33        0.20      1.02 o 
   0   5   1      123.85      123.21      2.60 o 
   1   5   1      212.62      236.95      5.11 o 
   2   5   1       68.85       82.51      3.47 o 
   3   5   1       40.51       43.90      3.27 o 
   4   5   1       95.99       98.23      4.90 o 
   5   5   1       12.82       12.86      3.06 o 
  -5   6   1        6.52        4.49      2.45 o 
  -4   6   1       74.81       68.61      4.29 o 
  -3   6   1       18.79       19.80      2.45 o 
  -2   6   1        5.40        4.49      1.63 o 
  -1   6   1        2.02        0.20      1.43 o 
   0   6   1       41.19       46.59      1.95 o 
   1   6   1        3.65        3.06      1.43 o 
   2   6   1        6.57        7.35      1.63 o 
   3   6   1       11.92       11.02      2.25 o 
   4   6   1       36.65       36.55      3.47 o 
   5   6   1        0.57       -0.61      2.45 o 
  -4   7   1        8.63       10.82      2.45 o 
  -3   7   1        2.78        0.20      2.04 o 
  -2   7   1       25.40       28.79      2.86 o 
  -1   7   1     1240.18     1346.58     14.18 o 
   0   7   1      310.76      274.12      5.52 o 
   1   7   1       29.93       24.70      2.65 o 
   2   7   1       69.46       80.05      4.08 o 
   3   7   1       37.63       29.20      3.27 o 
   4   7   1       12.11       17.76      2.65 o 
  -4   8   1        0.53        0.82      2.25 o 
  -3   8   1        2.80        4.70      2.04 o 
  -2   8   1       12.20       15.92      2.65 o 
  -1   8   1      140.00      127.87      5.31 o 
   0   8   1        2.57        2.96      1.44 o 
   1   8   1       49.22       47.17      3.47 o 
   2   8   1        0.00       -0.41      2.25 o 
   3   8   1       88.21       89.65      5.31 o 
   4   8   1        1.87        1.84      2.04 o 
  -3   9   1        4.83        7.55      2.04 o 
  -2   9   1        9.13        8.57      2.45 o 
  -1   9   1       31.00       26.54      3.27 o 
   0   9   1       16.97       17.24      2.09 o 
   1   9   1       22.15       23.27      3.06 o 
   2   9   1        1.91        5.72      2.25 o 
   3   9   1        9.19        2.65      2.86 o 
  -2  10   1        6.19       -2.65      2.65 o 
  -1  10   1        4.93        4.29      2.45 o 
   0  10   1       11.26       13.25      1.94 o 
   1  10   1       10.61       14.09      3.06 o 
  -6   0   2       28.42       32.05      3.47 o 
  -4   0   2       83.42       88.44      3.47 o 
  -2   0   2     2187.95     2176.97     11.10 o 
   0   0   2       82.63       81.55      1.01 o 
   2   0   2     1384.35     1401.47      9.53 o 
   4   0   2       29.36       28.79      2.65 o 
   6   0   2        0.05        0.82      1.84 o 
  -6   1   2        0.72        0.41      2.04 o 
  -5   1   2       19.10       21.64      2.45 o 
  -4   1   2       48.71       50.84      2.86 o 
  -3   1   2       28.14       28.38      1.84 o 
  -2   1   2      542.52      539.99      5.75 o 
  -1   1   2      778.66      734.70      5.18 o 
   0   1   2      385.34      321.74      6.90 o 
   1   1   2      272.24      267.33      3.28 o 
   2   1   2      110.67      117.30      2.86 o 
   3   1   2       26.75       21.64      1.84 o 
   4   1   2       70.13       81.48      3.68 o 
   5   1   2        6.47        5.72      2.25 o 
   6   1   2        0.28        0.61      2.04 o 
  -6   2   2       89.43       91.49      5.31 o 
  -5   2   2       80.60       75.97      4.29 o 
  -4   2   2       57.54       49.42      3.06 o 
  -3   2   2       64.87       77.61      2.86 o 
  -2   2   2      353.77      358.31      4.92 o 
  -1   2   2       73.55       82.76      2.04 o 
   0   2   2      150.91      147.52      3.58 o 
   1   2   2      147.68      129.46      2.66 o 
   2   2   2       92.18       82.34      2.66 o 
   4   2   2       15.06       20.21      2.25 o 
   5   2   2        3.25        6.33      2.04 o 
   6   2   2       58.18       69.83      4.90 o 
  -6   3   2       33.84       39.40      3.88 o 
  -5   3   2       11.99       15.72      2.04 o 
  -4   3   2       57.26       57.99      3.27 o 
  -3   3   2       37.48       39.20      2.45 o 
  -2   3   2      437.65      505.53      6.56 o 
  -1   3   2       37.56       29.00      1.63 o 
   0   3   2     1684.96     1704.73     74.41 o 
   1   3   2      279.52      249.35      4.09 o 
   2   3   2       37.38       39.61      2.04 o 
   3   3   2      231.31      258.21      5.72 o 
   4   3   2       52.30       54.31      3.47 o 
   5   3   2        0.83        0.00      1.84 o 
   6   3   2        5.85        6.74      3.06 o 
  -6   4   2        0.38       -2.65      2.65 o 
  -5   4   2       61.83       59.42      4.08 o 
  -4   4   2        0.02        3.88      1.63 o 
  -3   4   2       24.69       31.44      2.25 o 
  -2   4   2      238.01      271.57      5.32 o 
  -1   4   2        1.51        0.61      1.02 o 
   0   4   2      571.17      671.84     46.89 o 
   1   4   2        1.21        1.22      1.02 o 
   2   4   2      222.21      223.27      5.11 o 
   3   4   2       16.27       11.23      1.84 o 
   4   4   2        1.14        0.20      1.63 o 
   5   4   2       20.38       17.97      3.06 o 
  -5   5   2       44.73       47.57      3.88 o 
  -4   5   2       54.95       53.29      3.68 o 
  -3   5   2      153.06      171.42      5.31 o 
  -1   5   2       58.24       83.93      3.06 o 
   0   5   2      322.04      354.35     16.88 o 
   1   5   2       61.16       58.61      2.86 o 
   2   5   2        0.01       -0.61      1.22 o 
   3   5   2       27.54       28.17      2.65 o 
   4   5   2        0.28        0.61      2.04 o 
   5   5   2       38.03       39.81      4.08 o 
  -5   6   2       14.69        8.78      2.86 o 
  -4   6   2        6.92        1.22      2.04 o 
  -3   6   2       81.79       80.46      4.08 o 
  -2   6   2        1.67        0.20      1.43 o 
  -1   6   2        1.74        3.27      1.43 o 
   0   6   2        2.68        3.67      0.87 o 
   1   6   2       14.58       15.72      2.04 o 
   2   6   2        1.36        1.43      1.63 o 
   3   6   2        1.47        1.02      1.84 o 
   4   6   2        6.51        2.45      2.45 o 
   5   6   2       30.22       29.19      4.08 o 
  -5   7   2        5.94        6.53      2.65 o 
  -4   7   2        0.23        1.84      1.84 o 
  -3   7   2       21.51        1.02      2.04 o 
  -2   7   2      146.05      141.16      5.31 o 
  -1   7   2      114.34      117.45      4.70 o 
   0   7   2       31.46       24.55      1.94 o 
   1   7   2      267.02      252.87      6.75 o 
   2   7   2      711.42      761.69     11.47 o 
   3   7   2        8.90        6.74      2.04 o 
   4   7   2        0.78        2.25      2.04 o 
  -4   8   2       11.53        8.37      2.65 o 
  -3   8   2        6.76       12.04      2.45 o 
  -1   8   2        0.64        3.27      1.84 o 
   0   8   2       49.57       49.93      2.60 o 
   1   8   2        3.69        2.25      2.04 o 
   2   8   2       95.38      105.99      5.11 o 
   3   8   2        7.49       -2.25      2.25 o 
   4   8   2        0.65       -1.63      2.25 o 
  -3   9   2        7.16        7.76      2.65 o 
  -2   9   2       15.89       13.27      2.45 o 
  -1   9   2        9.34       13.06      2.65 o 
   0   9   2       22.61       21.26      2.02 o 
   1   9   2       13.07       14.70      2.86 o 
   2   9   2       18.09        9.19      3.06 o 
   3   9   2        3.54        4.70      2.45 o 
  -2  10   2        0.65        4.08      2.45 o 
  -1  10   2        0.22        0.00      2.25 o 
   0  10   2        8.35       10.37      1.94 o 
   1  10   2        6.86        7.35      2.65 o 
  -5   0   3       10.45       11.64      2.25 o 
  -3   0   3        9.53        7.15      1.43 o 
  -1   0   3        3.59        4.08      0.61 o 
   1   0   3    39394.34    44243.11    225.94 o 
   3   0   3        9.68       10.21      1.63 o 
   5   0   3        0.71       -1.63      1.63 o 
  -6   1   3        0.83       -0.82      2.04 o 
  -5   1   3        5.38        3.88      2.04 o 
  -4   1   3       29.01       26.75      2.25 o 
  -3   1   3      614.32      664.60      7.79 o 
  -2   1   3     1127.46     1092.42      8.26 o 
  -1   1   3      938.63      877.32      6.01 o 
   0   1   3      247.99      231.52      7.07 o 
   1   1   3       12.12       14.29      1.22 o 
   2   1   3        1.44        2.86      0.82 o 
   4   1   3      101.65      114.17      4.49 o 
   5   1   3        6.09        7.76      2.04 o 
   6   1   3        5.57       10.00      2.25 o 
  -6   2   3       39.55       39.20      3.88 o 
  -5   2   3       44.49       41.65      3.47 o 
  -4   2   3      307.18      284.67      6.54 o 
  -3   2   3        0.53        1.43      1.02 o 
  -2   2   3       42.74       61.47      2.25 o 
  -1   2   3      300.36      324.99      4.10 o 
   0   2   3     1455.04     1346.05     29.36 o 
   1   2   3      417.84      397.09      4.92 o 
   2   2   3      290.52      289.37      5.12 o 
   3   2   3       23.19       24.09      2.04 o 
   4   2   3       26.35       20.82      2.45 o 
   5   2   3       13.51       15.92      2.25 o 
   6   2   3       20.89       23.89      3.67 o 
  -6   3   3        4.70        1.63      2.86 o 
  -5   3   3       78.91       68.82      4.49 o 
  -4   3   3        1.10        1.22      1.63 o 
  -3   3   3      148.64      148.56      4.29 o 
  -2   3   3        1.19        1.02      1.02 o 
  -1   3   3      260.71      328.30      4.71 o 
   0   3   3       21.79       28.36      1.94 o 
   1   3   3        0.88        0.61      1.02 o 
   2   3   3      104.59      128.50      3.68 o 
   3   3   3      113.39      129.51      4.29 o 
   4   3   3       10.93       12.25      1.84 o 
   5   3   3        7.25       11.43      2.45 o 
   6   3   3        0.02       -0.41      2.45 o 
  -6   4   3        4.33        8.37      2.45 o 
  -5   4   3        5.86       11.23      2.25 o 
  -4   4   3        5.96        9.59      1.63 o 
  -3   4   3        9.62       11.23      1.63 o 
  -2   4   3      118.54      125.65      3.68 o 
  -1   4   3     1196.48     1340.99     10.72 o 
   0   4   3      960.36     1100.99     67.51 o 
   1   4   3      187.05      218.75      4.50 o 
   2   4   3      337.59      334.12      6.34 o 
   3   4   3      162.65      175.31      5.31 o 
   4   4   3        4.91        5.92      1.84 o 
   5   4   3        3.04       -0.41      2.45 o 
  -5   5   3       24.28       31.64      3.47 o 
  -4   5   3      295.40      289.07      7.56 o 
  -3   5   3      501.81      520.18      9.01 o 
  -2   5   3       27.95        0.00      1.23 o 
  -1   5   3       72.98       69.64      2.86 o 
   0   5   3        0.64       -0.20      1.22 o 
   1   5   3        6.27        6.12      1.43 o 
   2   5   3       17.85       17.15      2.04 o 
   3   5   3        2.12        1.63      1.84 o 
   4   5   3        1.57        2.86      1.63 o 
   5   5   3       52.72       52.47      4.49 o 
  -5   6   3        3.87        4.49      2.45 o 
  -4   6   3       14.28       15.11      2.45 o 
  -3   6   3       94.85       84.55      4.29 o 
  -2   6   3       35.03       35.93      2.86 o 
  -1   6   3       22.34       24.70      2.04 o 
   0   6   3       48.32       55.38      5.92 o 
   1   6   3       17.67       17.35      2.04 o 
   2   6   3       46.66       48.19      3.27 o 
   3   6   3        0.36        1.84      1.63 o 
   4   6   3        4.96        9.80      2.45 o 
   5   6   3       14.21       15.51      3.06 o 
  -5   7   3        2.23        3.67      2.45 o 
  -4   7   3       22.05       20.21      2.86 o 
  -3   7   3       21.89       25.52      3.06 o 
  -2   7   3       11.88       13.07      2.25 o 
  -1   7   3        1.50        7.14      2.04 o 
   0   7   3      240.01      245.67      4.63 o 
   1   7   3       40.77       42.47      3.47 o 
   2   7   3      119.56      131.74      5.31 o 
   3   7   3        1.25        4.08      1.84 o 
   4   7   3        1.23        0.82      2.25 o 
  -4   8   3        0.56       -2.45      2.45 o 
  -3   8   3        0.35        1.63      2.04 o 
  -2   8   3        7.78        3.67      2.25 o 
  -1   8   3       63.48       55.34      3.68 o 
   0   8   3        0.58        0.77      1.22 o 
   1   8   3        0.22        1.43      1.84 o 
   2   8   3        0.02       -0.41      2.04 o 
   3   8   3       26.48       -1.02      2.04 o 
  -3   9   3       14.43       21.03      3.27 o 
  -2   9   3        0.05        1.02      2.04 o 
  -1   9   3       14.07       18.17      2.86 o 
   0   9   3        2.27        3.00      1.51 o 
   1   9   3        0.86       -2.04      2.04 o 
   2   9   3        6.23       -2.25      2.25 o 
  -1  10   3       14.25       15.72      3.27 o 
   0  10   3       14.37       12.27      2.25 o 
   1  10   3        1.05        0.82      2.25 o 
  -6   0   4        0.60        0.20      2.25 o 
  -4   0   4      159.49      156.52      4.70 o 
  -2   0   4       10.45       11.84      1.22 o 
   0   0   4    10795.24     9966.59     65.09 o 
   2   0   4       46.31       48.60      2.04 o 
   4   0   4       44.70       49.00      3.27 o 
   6   0   4        2.98        5.10      2.25 o 
  -6   1   4        1.11       -1.22      2.04 o 
  -5   1   4       10.39        7.14      2.04 o 
  -4   1   4        0.20        0.20      1.43 o 
  -3   1   4      133.23      146.10      3.88 o 
  -2   1   4      577.32      534.25      6.16 o 
  -1   1   4        6.95        5.10      0.82 o 
   0   1   4      694.63      623.95     12.78 o 
   1   1   4      401.73      381.83      4.92 o 
   2   1   4       49.32       49.83      2.25 o 
   3   1   4       77.30       71.07      3.06 o 
   4   1   4       36.58       41.04      3.06 o 
   5   1   4        0.13        3.27      1.84 o 
   6   1   4        3.86        7.14      2.45 o 
  -6   2   4       69.05       61.67      4.49 o 
  -5   2   4      130.14      142.58      5.52 o 
  -4   2   4      425.67      415.63      7.78 o 
  -3   2   4       12.65       16.13      1.63 o 
  -2   2   4      211.87      198.19      3.89 o 
  -1   2   4       83.50      102.57      2.45 o 
   0   2   4      381.12      368.11      6.56 o 
   1   2   4      421.35      407.75      5.33 o 
   2   2   4       74.95       72.71      2.66 o 
   3   2   4        9.72        9.80      1.63 o 
   4   2   4        5.12        4.90      1.84 o 
   5   2   4        0.08       -0.20      2.25 o 
   6   2   4        0.38        0.82      2.45 o 
  -6   3   4        0.47        1.63      2.25 o 
  -5   3   4       18.95       19.80      2.86 o 
  -4   3   4       48.17       50.84      3.06 o 
  -3   3   4       43.77       36.35      2.45 o 
  -2   3   4      654.64      678.66      7.80 o 
  -1   3   4     1533.36     1736.45     11.39 o 
   0   3   4        0.77        0.86      0.64 o 
   1   3   4       47.65       44.31      2.04 o 
   2   3   4      136.14      139.36      4.09 o 
   3   3   4        0.85        0.41      1.43 o 
   4   3   4       25.47       29.19      2.65 o 
   5   3   4        3.54        2.65      2.04 o 
  -6   4   4        1.00        2.45      2.45 o 
  -5   4   4        8.55        8.57      2.04 o 
  -4   4   4        5.31        6.94      2.04 o 
  -3   4   4       17.30       18.99      2.04 o 
  -2   4   4       79.19       87.62      3.27 o 
  -1   4   4      204.95      233.70      4.70 o 
   0   4   4      338.87      376.57      4.20 o 
   1   4   4       36.08       44.72      2.45 o 
   2   4   4      367.71      337.02      6.75 o 
   3   4   4        5.80        4.29      1.63 o 
   4   4   4       20.86       17.15      2.65 o 
   5   4   4        0.02        0.82      2.04 o 
  -5   5   4        3.87        8.17      2.25 o 
  -4   5   4      324.58      315.48      8.18 o 
  -3   5   4      152.26      148.73      5.11 o 
  -1   5   4      243.60      263.36      5.52 o 
   0   5   4        1.39        2.96      0.87 o 
   1   5   4       55.64       50.64      2.65 o 
   2   5   4       59.34       61.26      3.27 o 
   3   5   4       27.73       24.09      2.86 o 
   4   5   4       14.84       16.13      2.86 o 
   5   5   4       33.72       34.71      3.88 o 
  -5   6   4        0.68       -2.45      2.45 o 
  -4   6   4       20.78       13.88      2.65 o 
  -3   6   4      105.69       84.96      4.29 o 
  -2   6   4       24.79       24.91      2.25 o 
  -1   6   4        1.29        2.04      1.43 o 
   0   6   4        1.21       -0.56      1.08 o 
   1   6   4       32.27       32.26      2.65 o 
   2   6   4        0.47        0.82      1.43 o 
   3   6   4        6.89        9.19      2.25 o 
   4   6   4        9.90       12.86      2.45 o 
  -4   7   4       27.06       33.28      3.67 o 
  -3   7   4       23.23       22.66      2.86 o 
  -2   7   4        1.59        0.20      1.63 o 
  -1   7   4       32.61       36.75      3.06 o 
   0   7   4      892.23     1006.62     75.17 o 
   1   7   4      178.73      180.62      5.93 o 
   2   7   4        7.47        8.78      2.25 o 
   3   7   4       29.18       37.77      3.67 o 
   4   7   4        6.21        4.70      2.65 o 
  -4   8   4       13.75       19.39      3.06 o 
  -3   8   4        0.02       -0.82      2.04 o 
  -2   8   4        3.90        2.25      2.45 o 
  -1   8   4       14.81       21.03      2.65 o 
   0   8   4       88.55       87.65      8.37 o 
   1   8   4        3.44        7.14      1.84 o 
   2   8   4       36.78       31.85      3.47 o 
   3   8   4        0.15       -1.02      2.25 o 
  -3   9   4        4.04        9.39      2.65 o 
  -2   9   4       12.74       19.80      2.86 o 
  -1   9   4       12.37       15.51      3.06 o 
   0   9   4       20.38       19.01      2.17 o 
   1   9   4        8.00        3.27      2.86 o 
   2   9   4       10.22       11.02      2.65 o 
  -1  10   4        2.13        5.51      2.45 o 
   0  10   4        3.03        1.08      3.67 o 
   1  10   4        7.09        8.78      2.65 o 
  -5   0   5       70.36       73.51      3.88 o 
  -3   0   5       90.80      101.52      3.27 o 
  -1   0   5     1772.74     1719.34     10.00 o 
   1   0   5       64.15       68.22      2.45 o 
   3   0   5      122.62      136.87      4.29 o 
   5   0   5       12.20       13.07      2.45 o 
  -6   1   5       10.24        9.19      2.25 o 
  -5   1   5        0.10        1.84      1.63 o 
  -4   1   5       28.16       29.81      2.45 o 
  -3   1   5      131.65      139.15      3.88 o 
  -2   1   5       25.62       21.85      1.63 o 
  -1   1   5      219.86      218.96      3.68 o 
   0   1   5      613.31      533.20      7.61 o 
   1   1   5      136.59      127.35      3.27 o 
   2   1   5       58.68       64.13      2.65 o 
   3   1   5        1.77       -0.20      1.63 o 
   4   1   5        4.35        1.84      2.04 o 
   5   1   5       12.70        9.59      2.45 o 
  -6   2   5       18.40       17.56      3.27 o 
  -5   2   5      298.05      309.91      7.97 o 
  -4   2   5      122.39      124.20      4.49 o 
  -3   2   5      217.32      197.08      4.70 o 
  -2   2   5      208.83      216.36      4.29 o 
  -1   2   5      385.91      371.33      5.12 o 
   0   2   5       12.00       10.13      0.78 o 
   1   2   5       34.90       33.08      1.84 o 
   2   2   5        8.49        8.57      1.22 o 
   3   2   5       10.48       10.21      1.84 o 
   4   2   5        8.63        7.96      2.04 o 
   5   2   5        0.00       -0.20      2.04 o 
  -6   3   5        2.43        1.43      2.65 o 
  -5   3   5       88.62       91.90      4.70 o 
  -4   3   5        2.72        3.27      1.84 o 
  -3   3   5       83.11       90.68      3.47 o 
  -2   3   5      110.14      136.27      3.88 o 
  -1   3   5      254.15      296.03      4.91 o 
   0   3   5       27.52       23.71      1.74 o 
   1   3   5      461.63      436.21      6.56 o 
   2   3   5       28.98       25.73      2.04 o 
   3   3   5        8.99        7.55      1.84 o 
   4   3   5       43.32       44.31      3.47 o 
   5   3   5        5.59        2.04      1.63 o 
  -6   4   5        0.28        1.22      2.25 o 
  -5   4   5        3.14       -0.61      2.04 o 
  -4   4   5      163.73      153.64      5.31 o 
  -3   4   5        0.79       -0.41      1.43 o 
  -2   4   5       68.18       81.69      3.27 o 
  -1   4   5      278.72      327.91      5.73 o 
   0   4   5        0.07        0.82      1.02 o 
   1   4   5       87.89       85.38      3.27 o 
   2   4   5        0.09       -0.82      1.43 o 
   3   4   5       43.21       47.98      3.06 o 
   4   4   5        3.25        4.49      2.04 o 
   5   4   5        0.02        1.84      2.25 o 
  -5   5   5        0.84        2.86      2.25 o 
  -4   5   5      126.84      124.80      5.31 o 
  -3   5   5       96.57       97.01      4.29 o 
  -1   5   5       59.27       65.14      3.06 o 
   0   5   5       13.14       18.80      1.30 o 
   1   5   5      141.38      146.90      4.49 o 
   2   5   5        2.81        3.06      1.22 o 
   3   5   5        0.03        1.63      1.84 o 
   4   5   5        0.66        1.02      2.04 o 
   5   5   5        0.25        2.25      2.25 o 
  -5   6   5        2.84       -0.41      2.25 o 
  -4   6   5       30.09       25.72      2.86 o 
  -3   6   5       15.60        7.55      2.45 o 
  -2   6   5       96.77       94.15      4.08 o 
  -1   6   5        0.07       -0.82      1.43 o 
   0   6   5        2.28        8.32      2.55 o 
   1   6   5        0.11        1.22      1.43 o 
   2   6   5        3.15        4.70      1.84 o 
   3   6   5        0.16        1.22      1.84 o 
   4   6   5        0.20        0.00      2.25 o 
  -4   7   5       16.45       14.70      3.06 o 
  -3   7   5        0.00        1.22      1.84 o 
  -2   7   5       19.76       27.36      2.65 o 
  -1   7   5      249.37      275.32      6.95 o 
   0   7   5      106.31      109.34      7.56 o 
   1   7   5       10.31        7.55      2.04 o 
   2   7   5      124.61      119.69      5.51 o 
   3   7   5      194.40      205.12      7.56 o 
   4   7   5        1.45        3.47      2.45 o 
  -4   8   5        1.73        1.02      2.45 o 
  -3   8   5       19.84       19.60      2.65 o 
  -2   8   5       10.77        8.17      2.65 o 
  -1   8   5      299.00      314.80      8.18 o 
   0   8   5        1.23        5.59      1.37 o 
   1   8   5       28.21       26.74      3.27 o 
   2   8   5        3.36        9.19      2.25 o 
   3   8   5       29.77        2.45      2.25 o 
  -3   9   5        2.27        4.08      2.45 o 
  -2   9   5        7.21       10.82      2.45 o 
  -1   9   5       14.59       13.07      2.45 o 
   0   9   5       11.41       16.04      2.02 o 
   1   9   5       12.01       11.02      2.65 o 
   2   9   5        3.66        4.70      2.45 o 
   0  10   5        0.38       -0.77      1.80 o 
  -6   0   6       29.83       34.91      3.47 o 
  -4   0   6       35.17       35.12      2.65 o 
  -2   0   6        9.46        9.59      1.22 o 
   0   0   6        9.87        6.79      0.72 o 
   2   0   6     5102.61     5074.71     23.06 o 
   4   0   6        1.34        0.41      1.84 o 
  -6   1   6        3.05        4.08      2.65 o 
  -5   1   6        3.39        3.27      2.25 o 
  -4   1   6        6.74        6.74      1.84 o 
  -3   1   6       25.62       27.77      2.25 o 
  -2   1   6      936.14      986.35      9.26 o 
  -1   1   6      687.61      627.41      6.78 o 
   0   1   6      364.61      311.81      3.33 o 
   1   1   6       85.90       83.76      2.86 o 
   2   1   6        3.93        5.72      1.63 o 
   3   1   6        0.73       -1.63      1.63 o 
   4   1   6       18.32       16.13      2.45 o 
   5   1   6       19.40       19.19      3.06 o 
  -6   2   6        2.87        4.08      2.25 o 
  -5   2   6      107.84       98.03      4.70 o 
  -4   2   6       46.26       40.43      2.86 o 
  -3   2   6      404.35      385.83      6.96 o 
  -2   2   6        6.47        3.88      1.22 o 
  -1   2   6        3.05        7.55      1.02 o 
   0   2   6      227.50      204.84      6.24 o 
   1   2   6      228.95      205.33      4.50 o 
   2   2   6       67.23       56.98      2.65 o 
   3   2   6       30.05       33.07      2.65 o 
   4   2   6        3.54        5.51      1.63 o 
   5   2   6        5.94        7.35      2.25 o 
  -6   3   6       27.68       30.83      3.67 o 
  -5   3   6       19.61       18.37      2.86 o 
  -4   3   6      192.40      179.21      5.72 o 
  -3   3   6       18.76       20.01      2.04 o 
  -2   3   6      200.75      213.01      4.91 o 
  -1   3   6        0.67        1.02      1.02 o 
   0   3   6       38.87       38.62      4.08 o 
   1   3   6        0.56        2.04      1.02 o 
   2   3   6        0.07       -1.43      1.43 o 
   3   3   6       31.51       39.00      2.86 o 
   4   3   6       28.13        0.41      1.63 o 
   5   3   6        3.07        3.88      2.45 o 
  -6   4   6        4.06        3.47      2.65 o 
  -5   4   6       20.47       22.86      2.86 o 
  -4   4   6       18.19       19.19      2.65 o 
  -3   4   6        2.62        2.45      1.43 o 
  -2   4   6       23.19       22.66      2.04 o 
  -1   4   6       79.24       88.44      3.27 o 
   0   4   6      656.14      654.01      6.02 o 
   1   4   6      294.91      298.61      6.14 o 
   2   4   6       31.65       -1.43      1.43 o 
   3   4   6       49.27       42.67      3.27 o 
   4   4   6       20.73       26.13      3.06 o 
   5   4   6        0.00       -0.20      2.25 o 
  -5   5   6        0.42        2.04      1.84 o 
  -4   5   6       88.85       93.74      4.70 o 
  -3   5   6      478.28      480.73      9.00 o 
  -2   5   6      489.47      502.79      8.60 o 
  -1   5   6       29.67       43.28      2.45 o 
   0   5   6        7.16        6.27      1.43 o 
   1   5   6        5.98        4.70      1.63 o 
   2   5   6        2.07        4.49      1.43 o 
   3   5   6        4.57        3.27      1.84 o 
   4   5   6        0.35        1.02      1.84 o 
  -5   6   6        4.47        7.55      2.65 o 
  -4   6   6       18.67       18.37      2.86 o 
  -3   6   6       24.03       21.03      2.86 o 
  -2   6   6       65.57       51.25      3.47 o 
  -1   6   6       27.12       27.15      2.65 o 
   0   6   6        3.39        4.91      2.04 o 
   1   6   6        7.97       10.21      2.04 o 
   2   6   6        6.94        8.37      2.04 o 
   3   6   6       20.61       22.66      3.27 o 
   4   6   6        0.24        1.63      2.04 o 
  -4   7   6        3.05        1.63      2.04 o 
  -3   7   6       29.12       25.52      3.06 o 
  -2   7   6       27.04       32.67      3.06 o 
  -1   7   6       20.57       18.17      2.86 o 
   0   7   6        0.02        1.21      1.74 o 
   1   7   6      118.72      115.20      5.51 o 
   2   7   6       46.59       52.06      4.08 o 
   3   7   6       33.15       37.36      3.88 o 
  -4   8   6       11.55       20.41      3.06 o 
  -3   8   6        0.03        2.04      2.04 o 
  -2   8   6        8.29        5.31      2.65 o 
  -1   8   6        4.31        3.47      2.04 o 
   0   8   6       61.18       62.31      6.94 o 
   1   8   6        0.07        2.65      2.25 o 
   2   8   6        1.56        3.27      2.04 o 
   3   8   6        0.01       -2.25      2.65 o 
  -2   9   6       13.57       18.37      2.86 o 
  -1   9   6        0.01        2.45      2.04 o 
   0   9   6        4.99        8.88      1.88 o 
   1   9   6        0.00        0.20      2.04 o 
   2   9   6        0.85       -2.45      2.45 o 
  -5   0   7        0.88        3.67      1.84 o 
  -3   0   7      445.80      408.25      7.17 o 
  -1   0   7       67.39       69.04      2.45 o 
   1   0   7     3093.23     3012.98     16.93 o 
   3   0   7        4.59        5.10      2.04 o 
   5   0   7        4.14        3.67      2.04 o 
  -6   1   7       20.90       29.19      3.27 o 
  -5   1   7        5.80        6.12      2.25 o 
  -4   1   7        4.63        2.65      1.63 o 
  -3   1   7        7.55       11.23      1.63 o 
  -2   1   7      145.72      145.10      3.88 o 
  -1   1   7      361.91      342.37      5.53 o 
   0   1   7        1.58       -0.72      0.72 o 
   1   1   7      146.67      142.44      3.88 o 
   2   1   7       86.13       80.47      3.47 o 
   3   1   7       18.90       21.03      2.25 o 
   4   1   7       13.16       12.04      2.65 o 
   5   1   7        3.79        2.45      2.45 o 
  -6   2   7       14.83        6.94      3.06 o 
  -5   2   7      156.97      127.47      5.72 o 
  -4   2   7      316.55      323.08      7.36 o 
  -3   2   7      451.28      412.30      7.37 o 
  -2   2   7       27.48       30.01      2.04 o 
  -1   2   7       59.24       58.82      2.45 o 
   0   2   7        0.22        1.12      0.71 o 
   1   2   7      111.45      106.23      3.47 o 
   2   2   7       70.97       70.05      3.27 o 
   3   2   7        7.12       10.62      2.04 o 
   4   2   7        7.18        6.94      2.25 o 
   5   2   7        0.06        1.63      1.84 o 
  -6   3   7        0.07        1.43      2.25 o 
  -5   3   7        1.65        2.65      2.04 o 
  -4   3   7       34.63       31.44      2.86 o 
  -3   3   7       86.51       80.47      3.47 o 
  -2   3   7       28.39       25.93      1.84 o 
  -1   3   7      393.26      388.56      6.55 o 
   0   3   7      490.57      507.25      5.21 o 
   1   3   7        1.65        1.02      1.22 o 
   2   3   7        0.02        0.41      1.22 o 
   3   3   7        3.57        1.84      1.63 o 
   4   3   7        1.03        0.00      2.04 o 
   5   3   7        2.57       -2.86      2.86 o 
  -6   4   7        1.00       -1.22      2.65 o 
  -5   4   7        5.35        8.98      2.25 o 
  -4   4   7       33.75       31.65      2.86 o 
  -3   4   7        8.46       10.82      1.84 o 
  -2   4   7       10.08        9.59      2.04 o 
  -1   4   7       74.66       75.97      3.27 o 
   0   4   7      155.08      150.69      3.68 o 
   1   4   7       70.94       79.24      3.68 o 
   2   4   7       21.09        1.02      1.22 o 
   3   4   7       70.08       69.02      3.88 o 
   4   4   7        6.11        7.35      2.04 o 
  -5   5   7       14.21       19.80      3.06 o 
  -4   5   7       14.39       15.52      2.25 o 
  -3   5   7      491.70      531.07      9.21 o 
  -2   5   7       94.55       91.91      4.08 o 
  -1   5   7       91.77       98.04      3.88 o 
   0   5   7       95.68       91.24      3.06 o 
   1   5   7        7.65        6.53      1.84 o 
   2   5   7        8.38        8.98      2.04 o 
   3   5   7       14.62       10.41      2.45 o 
   4   5   7        5.44        6.74      2.04 o 
  -5   6   7       13.61       18.37      3.27 o 
  -4   6   7        1.22        1.84      2.04 o 
  -3   6   7       33.30       22.05      2.86 o 
  -2   6   7       92.79       83.53      4.08 o 
  -1   6   7       15.24       14.09      2.25 o 
   0   6   7        0.95        2.55      1.33 o 
   1   6   7        7.38        4.70      1.84 o 
   2   6   7       13.56       16.74      2.45 o 
   3   6   7        4.39        6.33      2.04 o 
   4   6   7        2.05        4.90      2.65 o 
  -4   7   7        0.16       -1.63      2.04 o 
  -3   7   7       19.58       20.82      3.27 o 
  -2   7   7       26.71       28.38      2.86 o 
  -1   7   7        0.20        0.00      1.84 o 
   0   7   7       21.09       21.45      2.02 o 
   1   7   7      273.85      290.45      8.18 o 
   2   7   7       60.90       70.24      4.70 o 
   3   7   7        0.20       -2.25      2.25 o 
  -3   8   7       24.42       28.58      3.27 o 
  -2   8   7        0.96        1.84      1.84 o 
  -1   8   7        1.23        3.47      2.04 o 
   0   8   7       10.53       13.95      3.88 o 
   1   8   7       30.34       24.29      3.47 o 
   2   8   7        3.27        4.29      2.25 o 
  -2   9   7        1.68        2.65      2.45 o 
  -1   9   7        9.81       10.82      3.27 o 
   0   9   7        7.02        5.34      2.01 o 
   1   9   7        5.81        6.53      2.45 o 
  -6   0   8       11.16       11.43      3.27 o 
  -4   0   8       54.21       56.97      3.27 o 
  -2   0   8       78.04       87.01      3.27 o 
   0   0   8      179.76      167.50      3.68 o 
   2   0   8        7.87       11.43      1.84 o 
   4   0   8       12.55       15.11      2.65 o 
  -6   1   8       25.27       28.99      3.47 o 
  -5   1   8       17.10       12.66      2.45 o 
  -4   1   8        4.78        7.35      1.84 o 
  -3   1   8       13.49       11.02      1.63 o 
  -2   1   8      122.14      118.50      3.68 o 
  -1   1   8        2.03        1.02      1.02 o 
   0   1   8        8.87       13.10      1.33 o 
   1   1   8      170.37      136.11      4.09 o 
   2   1   8       80.67       68.21      3.47 o 
   3   1   8        4.87        6.33      1.84 o 
   4   1   8        0.32        0.61      1.84 o 
   5   1   8        0.91        4.08      2.04 o 
  -6   2   8        0.13       -0.41      2.45 o 
  -5   2   8       24.80       20.42      3.06 o 
  -4   2   8      491.53      466.83      9.21 o 
  -3   2   8       74.27       73.72      3.47 o 
  -2   2   8      217.85      192.17      4.91 o 
  -1   2   8       96.80       98.66      3.47 o 
   0   2   8       94.24       84.29      4.39 o 
   1   2   8        0.49        0.20      1.22 o 
   2   2   8        0.44        1.84      1.22 o 
   3   2   8        0.48        3.67      1.22 o 
   4   2   8        1.77        0.00      2.04 o 
   5   2   8        0.97        4.29      2.45 o 
  -6   3   8       13.08       15.31      3.06 o 
  -5   3   8       16.77       14.70      2.86 o 
  -4   3   8      131.72      115.21      5.11 o 
  -3   3   8        0.04       -1.43      1.43 o 
  -2   3   8       34.24       36.96      2.45 o 
  -1   3   8      131.71      138.73      4.29 o 
   0   3   8       36.57       34.03      1.74 o 
   1   3   8        2.01        2.86      1.43 o 
   2   3   8       45.92       47.78      3.27 o 
   3   3   8        1.21        2.65      1.43 o 
   4   3   8        0.31       -0.20      2.25 o 
  -5   4   8        0.23        3.06      1.84 o 
  -4   4   8        9.23        9.39      2.25 o 
  -3   4   8      196.61      177.37      5.52 o 
  -2   4   8        0.32        1.02      1.22 o 
  -1   4   8       53.83       58.20      3.06 o 
   0   4   8      120.62      117.67      7.46 o 
   1   4   8        6.00        6.53      1.84 o 
   2   4   8        2.97        4.08      1.63 o 
   3   4   8        1.92        1.63      1.84 o 
   4   4   8        6.94        5.51      2.45 o 
  -5   5   8        9.81        8.78      2.45 o 
  -4   5   8       10.88        7.76      2.65 o 
  -3   5   8      159.60      149.14      5.72 o 
  -2   5   8       48.90       42.27      3.06 o 
  -1   5   8       20.07       22.25      2.45 o 
   0   5   8       12.21       13.57      1.51 o 
   1   5   8        1.96        2.86      1.43 o 
   2   5   8       36.34       45.53      3.27 o 
   3   5   8        1.32       -0.82      1.84 o 
   4   5   8        0.04       -0.20      2.25 o 
  -5   6   8        0.21        4.29      2.25 o 
  -4   6   8        2.98        0.20      2.25 o 
  -3   6   8       36.65       27.97      3.06 o 
  -2   6   8       11.83       11.23      2.04 o 
  -1   6   8       37.10       33.48      3.06 o 
   0   6   8        0.56        1.33      1.33 o 
   1   6   8        1.40        2.65      1.63 o 
   2   6   8        0.23        0.61      1.84 o 
   3   6   8        0.94       -2.25      2.25 o 
  -4   7   8       53.04       54.51      4.49 o 
  -3   7   8       23.58       26.13      3.27 o 
  -2   7   8        0.36        4.29      1.84 o 
  -1   7   8        8.89       10.82      2.25 o 
   0   7   8      178.92      185.54      4.62 o 
   1   7   8       54.88       55.33      4.29 o 
   2   7   8        1.79        0.82      2.45 o 
   3   7   8       38.49       44.10      4.29 o 
  -3   8   8        1.11        0.61      2.25 o 
  -2   8   8       14.38       13.07      2.86 o 
  -1   8   8       10.74       12.86      2.65 o 
   0   8   8      144.87      139.87      6.03 o 
   1   8   8        1.34        4.70      2.04 o 
   2   8   8        6.27        8.98      2.86 o 
  -2   9   8        0.01        0.61      2.45 o 
  -1   9   8        1.04        5.51      2.25 o 
   0   9   8        6.44        6.39      1.94 o 
  -5   0   9      104.71      104.16      5.11 o 
  -3   0   9       33.60       39.20      2.65 o 
  -1   0   9       30.49       35.53      2.25 o 
   1   0   9        3.20        2.45      1.43 o 
   3   0   9      580.08      583.26     10.24 o 
  -6   1   9        6.78        6.74      2.45 o 
  -5   1   9        8.46        4.08      2.45 o 
  -4   1   9        5.11        8.98      1.84 o 
  -3   1   9       15.38       17.35      2.04 o 
  -2   1   9       14.68       15.92      1.84 o 
  -1   1   9      351.73      364.03      6.55 o 
   0   1   9      157.40      144.78      3.03 o 
   1   1   9       36.76       29.81      2.45 o 
   2   1   9       23.67       23.27      2.25 o 
   3   1   9        0.07       -1.84      1.84 o 
   4   1   9        0.82        0.00      1.84 o 
  -6   2   9       37.21       39.81      3.88 o 
  -5   2   9       14.09       12.04      2.65 o 
  -4   2   9      163.73      146.89      5.52 o 
  -3   2   9       19.61       13.27      2.25 o 
  -2   2   9      168.25      158.37      4.70 o 
  -1   2   9        3.05        3.67      1.22 o 
   0   2   9        1.63        0.28      1.02 o 
   1   2   9       36.31       35.73      2.45 o 
   2   2   9       16.82       12.45      2.25 o 
   3   2   9        5.93        8.57      2.04 o 
   4   2   9        2.70        4.90      2.04 o 
  -5   3   9       60.57       58.40      4.08 o 
  -4   3   9       29.73       33.69      3.27 o 
  -3   3   9      218.34      194.56      5.72 o 
  -2   3   9       16.12       16.13      1.84 o 
  -1   3   9       68.42       73.11      3.47 o 
   0   3   9       11.75       13.54      1.22 o 
   1   3   9        4.65        4.08      1.84 o 
   2   3   9        0.01        1.84      1.43 o 
   3   3   9        0.10       -1.02      1.84 o 
   4   3   9        8.58        7.96      2.45 o 
  -5   4   9        3.59        2.65      2.45 o 
  -4   4   9       40.02       39.61      3.47 o 
  -3   4   9       13.82       14.29      2.45 o 
  -2   4   9        0.50       -0.61      1.63 o 
  -1   4   9       30.14       31.65      2.86 o 
   0   4   9       24.78       28.83      2.65 o 
   1   4   9      147.89      146.48      5.31 o 
   2   4   9       39.44       43.28      3.06 o 
   3   4   9        4.38        4.70      2.65 o 
   4   4   9        6.11        4.90      2.45 o 
  -5   5   9       11.98       12.04      2.65 o 
  -4   5   9        3.63        2.04      2.25 o 
  -3   5   9      116.78      114.99      5.11 o 
  -2   5   9      366.49      396.97      8.59 o 
  -1   5   9      222.34      229.51      6.34 o 
   0   5   9        8.03        8.53      1.44 o 
   1   5   9        1.54        0.82      1.84 o 
   2   5   9        1.20        0.20      2.04 o 
   3   5   9        0.19        1.43      1.84 o 
   4   5   9        0.57        0.82      2.45 o 
  -4   6   9        2.33        4.49      2.45 o 
  -3   6   9       23.36       21.64      2.65 o 
  -2   6   9       30.15       27.97      3.06 o 
  -1   6   9       20.16       27.15      2.45 o 
   0   6   9        5.62        4.29      1.44 o 
   1   6   9        1.05        0.61      2.04 o 
   2   6   9        1.31        2.86      1.84 o 
   3   6   9        2.47        2.65      2.45 o 
  -4   7   9        0.03       -1.43      2.25 o 
  -3   7   9        2.45        2.45      2.04 o 
  -2   7   9       21.04       25.31      3.06 o 
  -1   7   9        9.29        9.59      2.45 o 
   0   7   9       18.92       18.88      2.15 o 
   1   7   9        0.86       -0.61      2.25 o 
   2   7   9       37.16       36.55      4.08 o 
  -3   8   9        8.10        5.51      3.27 o 
  -2   8   9        0.01        1.43      2.45 o 
  -1   8   9       14.95       20.01      2.86 o 
   0   8   9        1.11       -1.61      1.80 o 
   1   8   9       36.02       36.95      3.88 o 
  -6   0  10        3.28        1.63      2.25 o 
  -4   0  10        0.02        0.61      1.84 o 
  -2   0  10      253.68      232.05      5.72 o 
   0   0  10       64.00       65.65      3.57 o 
   2   0  10      588.30      617.37      9.83 o 
   4   0  10        0.00        2.45      2.25 o 
  -6   1  10        5.14        7.55      2.86 o 
  -5   1  10       22.83       24.70      3.06 o 
  -4   1  10        4.52        4.49      2.25 o 
  -3   1  10        3.79        3.88      1.63 o 
  -2   1  10       20.98       18.37      2.25 o 
  -1   1  10       50.53       60.65      3.06 o 
   0   1  10      110.62      112.45      2.89 o 
   1   1  10        2.63        2.86      1.63 o 
   2   1  10       13.89       15.31      2.45 o 
   3   1  10       15.86       20.01      2.86 o 
   4   1  10        4.47        5.51      2.45 o 
  -5   2  10       33.09       34.50      3.67 o 
  -4   2  10      186.80      164.68      5.72 o 
  -3   2  10      320.61      345.99      7.77 o 
  -2   2  10      202.71      200.90      5.52 o 
  -1   2  10        9.51        9.59      1.84 o 
   0   2  10        0.14       -1.01      1.01 o 
   1   2  10        2.20        2.04      1.63 o 
   2   2  10       12.10       12.45      2.04 o 
   3   2  10        7.72        9.19      2.25 o 
   4   2  10        0.66        2.04      2.45 o 
  -5   3  10        0.36       -0.20      2.25 o 
  -4   3  10        0.05        2.04      1.84 o 
  -3   3  10       16.79       18.58      2.45 o 
  -2   3  10       61.68       61.67      3.47 o 
  -1   3  10       15.68       16.33      1.84 o 
   0   3  10       93.70       93.06      2.89 o 
   1   3  10       80.56       82.91      4.08 o 
   2   3  10        2.61        1.02      1.84 o 
   3   3  10        1.32        1.22      1.84 o 
   4   3  10        0.22        1.63      2.04 o 
  -5   4  10        0.74        3.06      1.84 o 
  -4   4  10       10.98        9.59      2.45 o 
  -3   4  10       49.00       47.57      3.47 o 
  -2   4  10        8.76        8.17      2.04 o 
  -1   4  10       10.27        9.39      2.04 o 
   0   4  10       30.07       33.51      2.02 o 
   1   4  10       44.54       44.71      3.47 o 
   2   4  10        9.74       12.25      2.25 o 
   3   4  10        5.27        7.76      2.25 o 
   4   4  10        9.19       11.64      2.65 o 
  -5   5  10        8.73       14.70      3.06 o 
  -4   5  10        8.42       15.92      2.45 o 
  -3   5  10       34.87       37.36      3.27 o 
  -2   5  10      321.49      324.06      8.38 o 
  -1   5  10       33.06       31.24      2.86 o 
   0   5  10       14.38       11.82      1.66 o 
   1   5  10       12.01        5.72      2.45 o 
   2   5  10        2.09        5.10      1.84 o 
   3   5  10        0.61        4.70      1.84 o 
  -4   6  10       21.60       26.34      3.47 o 
  -3   6  10        0.00       -1.63      2.04 o 
  -2   6  10       20.51       20.62      3.06 o 
  -1   6  10       46.61       46.14      3.68 o 
   0   6  10        3.38        2.25      1.84 o 
   1   6  10        2.70       -0.41      2.04 o 
   2   6  10        4.68        6.33      2.45 o 
   3   6  10        5.16        8.37      2.65 o 
  -3   7  10        0.95        0.82      2.25 o 
  -2   7  10        2.94       10.21      2.25 o 
  -1   7  10       14.75       13.68      3.06 o 
   0   7  10        0.47       -0.20      1.59 o 
   1   7  10        8.09       13.47      2.65 o 
   2   7  10       42.91       57.98      4.90 o 
  -2   8  10       12.40       10.21      2.86 o 
  -1   8  10        0.99        2.04      2.45 o 
   0   8  10        0.18        0.61      1.66 o 
   1   8  10        3.40        4.08      2.25 o 
  -5   0  11       15.21       13.27      2.86 o 
  -3   0  11        7.94       -1.22      1.63 o 
  -1   0  11       69.65       61.67      3.47 o 
   1   0  11        1.23       -1.43      1.63 o 
   3   0  11        0.52       -0.41      2.45 o 
  -5   1  11       35.87       37.16      4.08 o 
  -4   1  11       17.61       13.68      2.45 o 
  -3   1  11        5.73        7.55      2.04 o 
  -2   1  11        0.71       -1.43      1.43 o 
  -1   1  11       42.95       40.84      2.65 o 
   0   1  11        0.82       -0.82      1.43 o 
   1   1  11        0.00        0.20      1.63 o 
   2   1  11       23.94       22.46      2.65 o 
   3   1  11       32.16       29.60      3.47 o 
   4   1  11        0.71       -2.65      2.65 o 
  -5   2  11        2.36        4.08      1.84 o 
  -4   2  11        8.07        2.45      2.25 o 
  -3   2  11      354.96      333.95      7.98 o 
  -2   2  11       23.79       28.79      2.45 o 
  -1   2  11       53.21       52.68      3.27 o 
   0   2  11       13.92       16.61      1.51 o 
   1   2  11       12.72       11.23      2.04 o 
   2   2  11        0.62        0.00      1.43 o 
   3   2  11        0.22       -1.63      2.25 o 
   4   2  11        0.14       -0.41      2.04 o 
  -5   3  11       27.89       34.50      3.27 o 
  -4   3  11       33.86       30.22      3.27 o 
  -3   3  11      106.84      109.68      4.90 o 
  -2   3  11        2.15        2.45      1.63 o 
  -1   3  11        3.13        3.27      1.84 o 
   0   3  11       56.68       59.78      2.52 o 
   1   3  11        0.36        0.41      1.84 o 
   2   3  11        0.00        0.41      1.84 o 
   3   3  11        2.20       -1.22      2.25 o 
  -5   4  11        0.02       -2.25      2.25 o 
  -4   4  11        0.20       -2.45      2.45 o 
  -3   4  11       11.18        6.74      2.25 o 
  -2   4  11      112.20      113.76      4.90 o 
  -1   4  11        3.78        1.22      1.84 o 
   0   4  11        9.75        9.15      1.57 o 
   1   4  11       24.82       25.52      2.86 o 
   2   4  11        6.72        9.19      2.45 o 
   3   4  11        0.01        0.00      2.04 o 
  -4   5  11       14.28       12.04      3.06 o 
  -3   5  11       21.75       24.29      3.06 o 
  -2   5  11       88.25       93.94      4.90 o 
  -1   5  11        8.76       10.41      2.25 o 
   0   5  11        2.82        2.14      1.44 o 
   1   5  11        0.66        1.84      2.04 o 
   2   5  11        0.44        2.04      1.84 o 
   3   5  11        6.99        8.57      2.65 o 
  -4   6  11        0.35        1.02      2.25 o 
  -3   6  11        3.29        0.61      2.25 o 
  -2   6  11       31.20       34.09      3.47 o 
  -1   6  11        4.73        3.47      2.45 o 
   0   6  11        5.06        7.21      1.28 o 
   1   6  11        1.94        2.86      2.04 o 
   2   6  11        0.36       -2.45      2.45 o 
  -3   7  11       46.95       50.02      4.29 o 
  -2   7  11       16.16       20.21      3.06 o 
  -1   7  11        1.33        3.27      2.25 o 
   0   7  11        1.97        2.63      1.66 o 
   1   7  11       62.03       68.20      5.10 o 
  -1   8  11        4.66        2.65      2.25 o 
  -4   0  12      110.29      106.61      5.11 o 
  -2   0  12       14.76       12.25      2.25 o 
   0   0  12       15.09       17.13      1.51 o 
   2   0  12        0.05       -1.63      2.04 o 
  -5   1  12       10.96        8.37      2.86 o 
  -4   1  12        6.66        8.17      2.04 o 
  -3   1  12        2.00        6.12      1.84 o 
  -2   1  12       15.63       20.21      2.45 o 
  -1   1  12        1.51        2.04      1.63 o 
   0   1  12       48.29       54.78      3.68 o 
   1   1  12       29.28       26.75      2.86 o 
   2   1  12        0.02        1.84      1.84 o 
   3   1  12        4.35        6.94      2.45 o 
  -5   2  12       51.18       57.99      4.29 o 
  -4   2  12       25.40       30.01      3.27 o 
  -3   2  12      113.95      109.47      4.90 o 
  -2   2  12        3.86        4.08      1.84 o 
  -1   2  12       27.46       23.68      2.65 o 
   0   2  12        0.26        0.71      1.53 o 
   1   2  12        2.04        0.41      1.84 o 
   2   2  12        1.03        1.22      1.84 o 
   3   2  12        0.72       -1.43      2.25 o 
  -5   3  12        0.08        1.22      2.45 o 
  -4   3  12       65.19       63.91      4.29 o 
  -3   3  12       25.74       31.64      3.06 o 
  -2   3  12      100.78       94.15      4.70 o 
  -1   3  12        2.16        2.25      1.84 o 
   0   3  12       11.87       13.78      2.35 o 
   1   3  12        6.61        9.19      1.84 o 
   2   3  12        0.89       -1.84      2.45 o 
   3   3  12        0.16       -0.82      2.25 o 
  -4   4  12        0.66       -2.45      2.45 o 
  -3   4  12       28.40       26.34      3.47 o 
  -2   4  12        0.89       -1.43      2.04 o 
  -1   4  12        2.41        3.88      2.04 o 
   0   4  12       15.32       17.80      1.86 o 
   1   4  12        9.08        5.51      2.25 o 
   2   4  12       20.41       22.05      3.27 o 
   3   4  12        4.82        3.47      2.45 o 
  -4   5  12        7.89       10.21      2.65 o 
  -3   5  12        6.74        2.45      2.65 o 
  -2   5  12       56.02       58.60      4.29 o 
  -1   5  12      138.64      153.20      6.13 o 
   0   5  12       49.12       59.50      2.96 o 
   1   5  12        1.02        2.45      1.84 o 
   2   5  12        2.82       -1.43      2.04 o 
  -3   6  12        0.28       -0.20      2.25 o 
  -2   6  12        8.61       11.23      2.65 o 
  -1   6  12       19.22       20.62      2.86 o 
   0   6  12        5.08        2.04      1.73 o 
   1   6  12        0.72        2.04      2.04 o 
  -2   7  12        1.93       -0.61      2.45 o 
  -1   7  12        9.47        8.57      2.86 o 
   0   7  12        0.23        2.02      2.04 o 
  -5   0  13        0.30       -0.61      2.04 o 
  -3   0  13        0.71        0.20      1.84 o 
  -1   0  13       45.08       49.62      3.47 o 
   1   0  13       22.21       21.44      3.06 o 
   3   0  13       97.83      102.11      5.72 o 
  -5   1  13        1.58        3.27      2.25 o 
  -4   1  13       12.08       12.04      2.86 o 
  -3   1  13        0.00        0.41      2.04 o 
  -2   1  13        5.67        5.51      2.04 o 
  -1   1  13        9.12        9.59      1.84 o 
   0   1  13       17.77       19.16      1.66 o 
   1   1  13       23.73       29.60      2.86 o 
   2   1  13        2.83        3.06      2.25 o 
   3   1  13        1.21       -1.63      2.65 o 
  -5   2  13        1.01       -2.45      2.45 o 
  -4   2  13       41.84       37.16      3.88 o 
  -3   2  13      113.11      101.71      5.31 o 
  -2   2  13      135.82      147.48      5.72 o 
  -1   2  13       56.55       52.48      3.88 o 
   0   2  13        3.02        0.82      1.30 o 
   1   2  13        1.49       -1.02      2.25 o 
   2   2  13        0.71       -1.43      2.04 o 
   3   2  13        1.18        4.49      2.25 o 
  -4   3  13        0.69        3.88      2.25 o 
  -3   3  13        2.39        1.63      2.04 o 
  -2   3  13        2.07        2.86      2.25 o 
  -1   3  13       21.32       24.29      2.86 o 
   0   3  13        6.76        8.52      1.51 o 
   1   3  13       17.02       10.21      2.86 o 
   2   3  13       11.92       13.47      3.06 o 
  -4   4  13        0.63        1.43      2.25 o 
  -3   4  13        7.85       10.62      2.65 o 
  -2   4  13       25.83       28.38      3.47 o 
  -1   4  13        6.71        7.96      2.45 o 
   0   4  13        6.96        5.30      1.71 o 
   1   4  13        7.79        8.17      2.25 o 
   2   4  13        6.60       10.00      2.25 o 
  -3   5  13        1.83        3.67      2.25 o 
  -2   5  13       36.63       35.73      3.67 o 
  -1   5  13      106.08      107.01      5.72 o 
   0   5  13        9.69       14.41      1.80 o 
   1   5  13        0.24        6.53      1.84 o 
   2   5  13        0.66        0.41      2.65 o 
  -3   6  13       15.20       16.94      3.27 o 
  -2   6  13        1.91       -2.04      2.04 o 
  -1   6  13        5.85        5.92      2.65 o 
   0   6  13       12.82        9.29      2.65 o 
   1   6  13        0.08       -2.45      2.45 o 
  -4   0  14        6.71       10.41      2.65 o 
  -2   0  14        0.00        5.31      1.63 o 
   0   0  14       31.56       36.72      2.23 o 
   2   0  14        2.46        1.43      2.45 o 
  -4   1  14       24.66       30.21      3.67 o 
  -3   1  14       13.24       13.47      2.86 o 
  -2   1  14        1.06        1.84      1.63 o 
  -1   1  14        0.17       -2.04      2.04 o 
   0   1  14       11.52        9.59      1.84 o 
   1   1  14        0.46       -2.04      2.04 o 
   2   1  14        0.00       -2.25      2.25 o 
  -4   2  14        6.79        5.92      2.25 o 
  -3   2  14        0.03       -2.45      2.45 o 
  -2   2  14      132.51      144.20      5.92 o 
  -1   2  14        5.89        6.53      2.04 o 
   0   2  14        1.46        3.16      1.30 o 
   1   2  14        1.21        1.63      1.84 o 
   2   2  14        0.93       -1.02      2.04 o 
  -4   3  14       17.92       15.11      3.27 o 
  -3   3  14       22.27       24.29      3.06 o 
  -2   3  14       45.64       49.82      3.88 o 
  -1   3  14        4.14        1.84      2.25 o 
   0   3  14        0.03        1.50      1.43 o 
   1   3  14       13.83       -0.20      2.04 o 
   2   3  14        0.37       -2.25      2.25 o 
  -3   4  14        1.86        0.41      2.25 o 
  -2   4  14        7.01        5.51      2.45 o 
  -1   4  14       43.47       55.94      3.88 o 
   0   4  14        2.23        0.71      1.71 o 
   1   4  14        0.49        0.61      2.04 o 
  -3   5  14        6.11        5.31      2.65 o 
  -2   5  14       15.92       10.82      3.47 o 
  -1   5  14       27.08       33.89      3.88 o 
   0   5  14        1.14        2.29      1.74 o 
   1   5  14        0.75       -2.25      2.25 o 
  -1   6  14       16.02       11.84      3.47 o 
  -3   0  15       39.02       45.32      3.67 o 
  -1   0  15        6.50        6.94      2.04 o 
   1   0  15        3.59        3.27      2.04 o 
  -4   1  15        7.76       12.25      2.45 o 
  -3   1  15        2.08       -1.84      2.45 o 
  -2   1  15        0.49       -0.61      2.04 o 
  -1   1  15        6.25        5.51      2.45 o 
   0   1  15        0.14        0.38      1.22 o 
   1   1  15        4.86        7.14      2.45 o 
   2   1  15        4.55       -0.61      2.86 o 
  -4   2  15       32.43       33.69      3.88 o 
  -3   2  15       18.98       18.58      3.47 o 
  -2   2  15       42.35       44.71      4.29 o 
  -1   2  15        1.16        1.63      2.25 o 
   0   2  15        2.58        1.37      1.51 o 
   1   2  15        0.00        1.02      2.04 o 
  -3   3  15       37.02       35.52      4.08 o 
  -2   3  15       15.87       16.54      2.86 o 
  -1   3  15       23.34       33.07      3.27 o 
   0   3  15        0.03        0.41      1.59 o 
   1   3  15        1.39       -0.41      2.45 o 
  -3   4  15        0.04       -1.43      2.25 o 
  -2   4  15        9.03       14.29      2.86 o 
  -1   4  15        0.81       -1.84      2.45 o 
   0   4  15        0.68        0.20      1.59 o 
  -1   5  15       12.82       14.09      3.06 o 
  -2   0  16        0.90        2.25      2.04 o 
   0   0  16        2.83        4.88      2.96 o 
  -3   1  16        3.39        6.33      2.45 o 
  -2   1  16        1.52       -0.82      2.04 o 
  -1   1  16        2.93        0.00      2.25 o 
   0   1  16        1.67        2.76      1.59 o 
   1   1  16        4.76       -2.65      2.65 o 
  -3   2  16       26.59       26.95      3.47 o 
  -2   2  16       35.24       35.32      4.29 o 
  -1   2  16       31.54       36.54      4.08 o 
   0   2  16       11.60       20.09      3.67 o 
  -2   3  16        4.09        3.47      2.65 o 
  -1   3  16        0.02        3.88      2.04 o 
   0   3  16        5.34        7.72      1.86 o 
  -1   0  17        0.18        2.25      1.84 o 
  -1   1  17        0.02        3.67      2.25 o 
                                                 
